# Supplementary material for: Immune Response to Vaccination against COVID-19 at Different Second-Dose Intervals and Their Associations with Metabolic Parameters
Source: Vaccines (Basel). 2023 Jan 10;11(1):149. doi: 10.3390/vaccines11010149 (PMC9865177; doi:10.3390/vaccines11010149)
Supplement: Supplementary file 1 [file vaccines-11-00149-s001.zip]

Archive with 1 entries (1 files):
- vaccines-2098535-supplementary.pdf
